# Supplementary material for: Racemic Norlignans as Diastereoisomers from Ferula sinkiangensis Resins with Antitumor and Wound-Healing Promotion Activities
Source: Molecules. 2022 Jun 17;27(12):3907. doi: 10.3390/molecules27123907 (PMC9228879; doi:10.3390/molecules27123907)
Supplement: Supplementary file 1 [file molecules-27-03907-s001.zip]

Archive with 1 entries (1 files):
- molecules-1746314-supplementary.pdf
